# Supplementary material for: Molecular Susceptibility and Treatment Challenges in Melanoma
Source: Cells. 2024 Aug 20;13(16):1383. doi: 10.3390/cells13161383 (PMC11352263; doi:10.3390/cells13161383)
Supplement: Supplementary file 1 [file cells-13-01383-s001.zip]

Archive with 1 entries (1 files):
- cells-3141839-supplementary.pdf
